# Supplementary material for: Predictive value of α-synuclein expression in peripheral blood of multiple sclerosis patients: A two-dimensional assessment of a selected biomarker
Source: PLoS One. 2023 Aug 3;18(8):e0285022. doi: 10.1371/journal.pone.0285022 (PMC10399831; doi:10.1371/journal.pone.0285022)
Supplement: S1 Data — (XLSX) [file pone.0285022.s001.xlsx]

## Sheet: Sheet1
Sample ID		ΔCtDisease	ΔCtControl	ΔΔCt	2(-ΔΔCt)	a-syn-logfold2		ΔCtDisease	ΔCtControl	ΔΔCt	2(-ΔΔCt)	IL-6logfold2		ELIZA------	α-synuclein	IL-6
M1		3.23	-0.42	1.191	0.437999	-1.191		9.30079	1.0201	-4.02921	16.3272	4.02921			5.10098	15.2059
M2		4.97	0	2.931	0.131124	-2.931		6.68897	16.3441	-6.64103	99.8042	6.64103			4.1769	11.916
M3		2.51	2.14	0.471	0.721464	-0.471		8.33057	16.9865	-4.99943	31.9875	4.99943			4.40464	11.5213
M4		2.1	2.18	0.061	0.958599	-0.061		7.33573	13.6544	-5.99427	63.7463	5.99427			5.0804	15.162
M5		8.346	2.35	6.307	0.01263	-6.307		5.134	2.32821	-8.196	293.253	8.196			1.42161	42.0696
M6		5.245	1.2	3.206	0.108367	-3.206		8.36972	10.0954	-4.96028	31.1311	4.96028			3.80168	14.2505
M7		10.68	1.04	8.641	0.00250495	-8.641		3.342	10.9014	-9.988	1015.52	9.988			1.51517	23.7036
M8		3.66	0.46	1.621	0.32511	-1.621		8.66685	15.9736	-4.66315	25.3367	4.66315			3.55198	14.1427
M9		3.15	3.81	1.111	0.462973	-1.111		9.52379	10.1459	-3.80621	13.9888	3.80621			2.14938	21.2423
M10		6.99	3.85	4.951	0.0323296	-4.951		7.68329	18.8646	-5.64671	50.0991	5.64671			6.6345	6.06541
M11		10.98	4.58	8.941	0.00203466	-8.941		0.781505	15.2779	-12.5485	5990.64	12.5485			6.6345	13.213
M12		4.36	1.55	2.321	0.200129	-2.321		5.25197	13.1174	-8.07803	270.228	8.07803			2.34387	21.0262
M13		5.56	1.02	3.521	0.0871111	-3.521		7.474	15.3814	-5.856	57.9204	5.856			4.59225	8.39046
M14		7.68	1.85	5.641	0.0200396	-5.641		3.357	8.75281	-9.973	1005.01	9.973			7.07613	5.94348
M15		4.33	3.58	2.291	0.204334	-2.291		9.31968	15.3535	-4.01032	16.1149	4.01032			5.16498	15.8644
M16		2.46	1.54	0.421	0.746907	-0.421		9.67281	13.4851	-3.65719	12.6161	3.65719			3.94039	12.0882
M17		4.3	2.29	2.261	0.208627	-2.261		8.43119	18.108	-4.89881	29.8325	4.89881			5.35395	16.7439
M18		3.61	2.93	1.571	0.336575	-1.571		7.57556	18.6101	-5.75444	53.9833	5.75444			5.78049	18.9145
M19		12.01	2.76	9.971	0.000996391	-9.971		1.62819	15.2544	-11.7018	3331.16	11.7018			4.77997	7.00068
M20		4.33	2.25	2.291	0.204334	-2.291		4.55583	10.6465	-8.77417	437.812	8.77417			6.39832	13.3512
M21		3.11	3.34	1.071	0.475989	-1.071		5.7637	13.9639	-7.5663	189.532	7.5663			4.46224	8.6813
M22		7.72	1.8	5.681	0.0194916	-5.681		4.456	14.3346	-8.874	469.181	8.874			6.38739	20.224
M23		4.26	3.04	2.221	0.214493	-2.221		9.80325	9.75692	-3.52675	11.5254	3.52675			8.16124	5.77025
M24		7.05	1.7	5.011	0.0310126	-5.011		2.55671	16.8472	-10.7733	1750.19	10.7733			1.80075	22.2564
M25		10.55	0.53	8.511	0.00274116	-8.511		2.83142	19.4482	-10.4986	1446.73	10.4986			1.64685	24.7895
M26		2.96	1.98	0.921	0.528143	-0.921		8.74892	16.242	-4.58108	23.9355	4.58108			8.53495	10.2549
M27		4.11	1.85	2.071	0.237994	-2.071		7.38617	21.7316	-5.94383	61.5559	5.94383			5.62123	17.8646
M28		4.86	3.19	2.821	0.141512	-2.821		8.13713	20.4033	-5.19287	36.577	5.19287			4.22145	11.5296
M29		10.05	2.23	8.011	0.00387658	-8.011		8.64916	12.4628	-4.68084	25.6492	4.68084			4.67458	7.38878
M30		5.72	1.72	3.681	0.0779666	-3.681		7.27319	12.0705	-6.05681	66.5703	6.05681			4.77401	7.35129
M31		4.19	2.34	2.151	0.225156	-2.151		8.32886	17.7196	-5.00114	32.0252	5.00114			4.77997	8.98742
M32		5.38	2.34	3.341	0.0986867	-3.341		5.72851	17.8029	-7.60149	194.212	7.60149			3.51825	13.7014
M33		5.49	3.3	3.451	0.091442	-3.451		7.2556	16.7126	-6.0744	67.3873	6.0744			4.4158	8.71996
M34		9.18	3.94	7.141	0.00708508	-7.141		5.78	8.93528	-7.55	187.403	7.55			1.3993	61.5255
M35		0.84	1.38	-1.199	2.2958	1.199		10.5669	10.4093	-2.76313	6.7887	2.76313			1.87465	22.2252
M36		3.51	1.88	1.471	0.360732	-1.471		8.54452	15.8278	-4.78548	27.5786	4.78548			6.04373	20.21
M37		3.13	-0.61	1.091	0.469436	-1.091		7.80979	14.4512	-5.52021	45.8934	5.52021			9.77862	9.83207
M38		7.41	2.42	5.371	0.0241639	-5.371		3.63417	16.1692	-9.69583	829.348	9.69583			2.66013	20.5553
M39		9.67	0.2	7.631	0.00504476	-7.631		4.52453	12.1258	-8.80547	447.414	8.80547			1.7666	22.7886
M40		0.23432	1.85067	-1.80468	3.49352	1.80468		7.50928	13.3951	-5.82072	56.5211	5.82072			4.77401	9.31523
M41		3.42554	3.18505	1.38654	0.382481	-1.38654		8.67499	13.1794	-4.65501	25.194	4.65501			8.59843	10.1663
M42		2.96	2.22679	0.921	0.528143	-0.921		9.486	11.9459	-3.844	14.3602	3.844			5.19917	15.8905
M43		1.434	0.724836	-0.605	1.52098	0.605		7.3855	12.5786	-5.9445	61.5847	5.9445			8.31484	11.4474
M44		1.9789	2.34333	-0.0601	1.04254	0.0601		10.3866	3.83836	-2.94342	7.69234	2.94342			5.46893	16.7495
M45		1.32	2.34333	-0.719	1.64604	0.719		11.1596	8.18161	-2.17044	4.5016	2.17044			3.91092	12.414
M46		3.124	2.30408	1.085	0.471392	-1.085		5.32183	9.57879	-8.00817	257.454	8.00817			5.48405	17.4507
M47		4.19	2.93849	2.151	0.225156	-2.151		13.467	11.6456	0.137	0.909408	-0.137			4.66326	7.50557
M48		2.899	1.37794	0.86	0.550953	-0.86		4.467	13.47	-8.863	465.617	8.863			3.81846	13.2104
M49		3.443	2.88393	1.404	0.37788	-1.404		5.45675	11.375	-7.87325	234.468	7.87325			2.67849	13.4373
M50		2.676	0.607963	0.637	0.643049	-0.637		6.467	12.436	-6.863	116.404	6.863			3.24737	13.5842
M51		3.99	2.42189	1.951	0.258637	-1.951		4.46747	10.513	-8.86253	465.466	8.86253			4.67458	9.31833
															ng/ml	pg/ml
